# Supplementary material for: Comparative Study of In Situ Techniques to Enlarge Gold Nanoparticles for Highly Sensitive Lateral Flow Immunoassay of SARS-CoV-2
Source: Biosensors (Basel). 2021 Jul 8;11(7):229. doi: 10.3390/bios11070229 (PMC8301938; doi:10.3390/bios11070229)
Supplement: Supplementary file 1 [file biosensors-11-00229-s001.zip]

Archive with 1 entries (1 files):
- biosensors-1262806-supplementary.pdf
